# Supplementary material for: Antioxidant, Antithrombotic and Anti-Inflammatory Properties of Amphiphilic Bioactives from Water Kefir Grains and Its Apple Pomace-Based Fermented Beverage
Source: Antioxidants (Basel). 2025 Jan 29;14(2):164. doi: 10.3390/antiox14020164 (PMC11851739; doi:10.3390/antiox14020164)
Supplement: Supplementary file 1 [file antioxidants-14-00164-s001.zip]

Archive with 1 entries (1 files):
- antioxidants-3417588-supplementary.pdf
